# Supplementary material for: Calcium Carbonate Mineralization of Microalgae
Source: Biomimetics (Basel). 2022 Sep 23;7(4):140. doi: 10.3390/biomimetics7040140 (PMC9589979; doi:10.3390/biomimetics7040140)
Supplement: Supplementary file 1 [file biomimetics-07-00140-s001.zip]

Archive with 1 entries (1 files):
- biomimetics-1915283-supplementary.pdf
